# Supplementary material for: Plasmid-Mediated Spread of Carbapenem Resistance in Enterobacterales: A Three-Year Genome-Based Survey
Source: Antibiotics (Basel). 2024 Jul 23;13(8):682. doi: 10.3390/antibiotics13080682 (PMC11350871; doi:10.3390/antibiotics13080682)
Supplement: Supplementary file 1 [file antibiotics-13-00682-s001.zip]

Archive with 1 entries (1 files):
- antibiotics-3090148-supplementary.pdf
